# Supplementary material for: Validation and Automation of a High-Throughput Multitargeted Method for Semiquantification of Endogenous Metabolites from Different Biological Matrices Using Tandem Mass Spectrometry
Source: Metabolites. 2018 Aug 5;8(3):44. doi: 10.3390/metabo8030044 (PMC6161248; doi:10.3390/metabo8030044)
Supplement: Supplementary file 1 [file metabolites-08-00044-s001.zip]

Archive with 7 entries (6 files):
- Supp Fig 1_19072018.pdf
- __MACOSX/
- __MACOSX/._Supp Fig 1_19072018.pdf
- Supp method  description_19072018.docx
- __MACOSX/._Supp method  description_19072018.docx
- Supp Table S1_19072018.xlsx
- __MACOSX/._Supp Table S1_19072018.xlsx
