# Supplementary material for: Validation and Automation of a High-Throughput Multitargeted Method for Semiquantification of Endogenous Metabolites from Different Biological Matrices Using Tandem Mass Spectrometry
Source: Metabolites. 2018 Aug 5;8(3):44. doi: 10.3390/metabo8030044 (PMC6161248; doi:10.3390/metabo8030044)
Supplement: Supplementary file 1 [file metabolites-08-00044-s001.zip › Supp Table S1_19072018.xlsx]

## Sheet: List of metabolites
Table S1: Metabolites and internal standards along with their corresponding retention times and correlation coefficients, MRM transitions and MS parameters.
S. No.	Metabolite name	Molecular Weight	Retention time (RT)	Linearity (r2 values)	Q1 mass	Q3 mass	Cone voltage (V)	Collision energy (V)	Polarity	Catalogue No.	Supplier
1	Glycine	75.032	5.86	0.995	76.1	30.15	20	7	+	G7126	Sigma
2	Trimethylamine-N-Oxide	75.0684	1.58	0.995	77.15	60.2	27	11	+	317594	Sigma
3	Alanine	89.0477	5.6	0.995	90.1	44.15	20	10	+	A7627	Sigma
4	Glyceraldehyde	90.0317	4.02	0.995	91.05	50.1	106	4	+	G5001	Sigma
5	GABA	103.063	5.01	0.993	104.1	69.1	34	14	+	A2129	Sigma
6	DimethylGlycine	103.063	4.77	0.996	104.1	58.2	27	8	+	D1156	Sigma
7	2-Aminoisobutyric acid	103.063	5.42	0.996	104.1	58.15	30	8	+	850993	Sigma
8	Choline	104.108	1.64	0.998	105.15	61.15	34	14	+	26978	Sigma
9	Serine	105.043	6.1	0.994	106.1	60.05	23	7	+	S4500	Sigma
10	Cytosine	111.043	2.14	0.997	112.1	69.1	32	13	+	C3506	Sigma
11	Creatinine	113.059	1.36	0.99	115.1	45.1	25	13	+	C4255	Sigma
12	Proline	115.063	4.87	0.997	116.1	43.2	29	21	+	P0380	Sigma
13	Betaine	117.079	3.93	0.996	118.1	74.1	36	14	+	B2629	Sigma
14	Valine	117.079	4.84	0.997	118.2	55.1	26	17	+	V0500	Sigma
15	Guanidinoacetic Acid	117.054	5.66	0.992	118.15	72.1	27	11	+	G11608	Sigma
16	Niacinamide	122.048	0.65	0.996	123.1	78.05	27	15	+	N5535	Sigma
17	Taurine	125.015	5.35	0.995	126.05	108.05	29	9	+	T0625	Sigma
18	1-methylhistamine	125.095	4.93	0.995	126.1	109.1	37	13	+	M4910	Sigma
19	Isoleucine	131.095	4.33	0.995	132.1	41.1	24	21	+	I2752	Sigma
20	Hydroxyproline	131.058	5.62	0.995	132.15	58.2	27	21	+	56250	Sigma
21	Asparagine	132.054	6.15	0.994	133.1	87.1	33	8	+	A0884	Sigma
22	Ornithine	132.09	7.21	0.998	133.1	115.1	23	7	+	2375	Sigma
23	Leucine	131.095	4.12	0.994	133.2	87.2	29	17	+	L8000	Sigma
24	Creatine	131.07	5.55	0.999	133.2	91.1	33	11	+	C0780	Sigma
25	Aspartate	133.037	6.57	0.971	134.15	74.05	29	13	+	A9256	Sigma
26	3-Hydroxyanthranilic acid	153.043	0.54	0.987	136.1	108.1	33	11	+	148776	Sigma
27	Adenine	135.054	1.23	0.997	136.1	119.05	30	26	+	A8626	Sigma
28	Homocysteine	135.035	4.63	0.999	136.1	90.01	27	10	+	69453	Sigma
29	Hypoxanthine	136.038	1.52	0.994	137.15	110.1	25	19	+	H9377	Sigma
30	Phosphoethanolamine	141.019	3.99	0.99	140.1	96.1	36	9	-	P0503	Sigma
31	Spermidine	145.158	8.25	0.994	146.2	112.15	33	13	+	S2626	Sigma
32	Lysine	146.106	7.16	0.994	147.15	129.1	26	8	+	L5501	Sigma
33	Glutamine	146.069	6.05	0.999	148.1	131.1	26	8	+	G3126	Sigma
34	L-Glutamic Acid	147.053	6.22	0.995	148.1	130.1	22	9	+	49449	Sigma
35	L-Methionine	149.051	4.63	0.998	150	74.1	27	16	+	M9625	Sigma
36	Histidine	155.07	6.89	0.998	156.1	68	28	21	+	H8000	Sigma
37	Carnitine	161.105	4.9	0.992	163.1	85	26	17	+	C0283	Sigma
38	Normetanephrine	183.089	2.18	0.994	166.1	134.1	34	15	+	N7127	Sigma
39	Phenylalanine	165.079	4.05	0.997	166.1	107.1	24	14	+	P2126	Sigma
40	Pyridoxine	169.074	1.03	0.995	170.1	152.1	27	11	+	P9755	Sigma
41	Arginine	174.112	7	0.994	175.1	112.1	29	11	+	A5006	Sigma
42	Citrulline	175.096	6.28	0.997	177.15	114.15	25	13	+	C7629	Sigma
43	Cotinine	176.095	0.57	0.994	178.1	147.1	34	16	+	C5923	Sigma
44	Hippuric acid	179.058	1.06	0.995	180.1	105.1	33	10	+	112003	Sigma
45	Tyrosine	181.074	5.08	0.994	182.1	119.1	25	17	+	T3754	Sigma
46	4-Pyridoxic Acid	183.053	0.89	0.996	184.15	148.15	38	20	+	P9630	Sigma
47	Kynurenic Acid	189.043	2.46	0.994	190.1	144.1	48	19	+	K3375	Sigma
48	5-Hydroxyindole-3-acetic acid	191.058	0.57	0.987	192.1	146.1	25	14	+	H8876	Sigma
49	Symmetric dimethyl arginine	202.143	6.43	0.992	204.3	71.1	37	24	+	D0390	Sigma
50	Asymmetric dimethyl arginine	202.143	6.43	0.986	204.3	71.1	37	24	+	D0390	Sigma
51	Tryptophan	204.09	4.1	0.995	206.1	147.1	23	17	+	T0254	Sigma
52	L-Kynurenine	208.085	4.12	0.997	209.15	146.1	37	16	+	K8625	Sigma
53	Pantothenic Acid	219.111	1.18	0.996	220.2	184.1	26	13	+	P2250	Sigma
54	L-5-Hydroxytryptophan	220.085	5.03	0.999	221.2	162.1	32	16	+	H9772	Sigma
55	Cystathionine	222.067	7.52	0.997	223.1	88.05	28	25	+	C7505	Sigma
56	3-OH-DL-kynurenine	224.08	4.81	0.995	225.1	208.1	28	20	+	H1771	Sigma
57	Deoxycytidine	227.091	2.39	0.995	228.1	112	66	12	+	D3897	Sigma
58	Cytidine	243.085	3.22	0.989	244.15	112.1	25	12	+	C4654	Sigma
59	Carnosine	226.107	7.22	0.995	249.15	112.1	27	14	+	C9625	Sigma
60	Neopterin	253.081	5.35	0.986	254.1	206.1	38	16	+	N3386	Sigma
61	Adenosine	267.097	1.51	0.996	268.2	136.1	30	18	+	A9251	Sigma
62	Xanthosine	284.076	4	0.986	285.1	153.05	32	11	+	X0750	Sigma
63	Glutathione	307.084	6.51	0.998	308.1	162.05	62	15	+	G4251	Sigma
64	cAMP	329.053	5.24	0.983	330.1	136.1	28	25	+	A9601	Sigma
65	AMP	347.063	6.56	0.99	348.1	136.1	27	19	+	1930	Sigma
66	Folic Acid	441.14	5.62	0.998	442.15	295.1	25	10	+	F8758	Sigma
67	NAD	664.117	7.43	0.995	664.2	428.1	27	25	+	N1636	Sigma
68	Acetoacetic acid	102.032	0.67	0.996	101	57.1	30	12	-	A8509	Sigma
69	Uracil	112.027	0.87	0.918	111.1	42.1	34	12	-	U0750	Sigma
70	Succinate	118.027	1.34	0.997	117.05	73	22	12	-	S2378	Sigma
71	Homoserine	119.058	5.85	0.992	118	72	27	11	-	H6515	Sigma
72	Threonine	119.058	5.75	0.994	118.05	74.05	28	10	-	T8625	Sigma
73	Nicotinic Acid	123.032	1.47	0.997	122.1	78.1	32	12	-	N4126	Sigma
74	Xanthine	152.033	1.85	0.999	151.1	108.1	32	16	-	X0626	Sigma
75	Orotic acid	156.017	4.47	0.995	155.1	111.1	31	12	-	O2750	Sigma
76	Allantoin	158.044	2.06	0.997	157.1	97.05	32	14	-	5670	Sigma
77	Aminodipic Acid	161.069	5.98	0.998	160.15	98.05	30	12	-	A7275	Sigma
78	Homogentisic acid	168.042	0.85	0.993	167.1	123	32	9	-	H0751	Sigma
79	Myoinositol	180.063	6.23	0.988	179.1	87.05	32	13	-	I5125	Sigma
80	Sorbitol	182.079	4.94	0.991	181.1	89.1	32	14	-	240850	Sigma
81	D-Glucuronic acid	194.043	6.45	0.995	193.05	113.05	29	11	-	G5269	Sigma
82	2-deoxyuridine	228.075	1.02	0.962	227.1	184	29	11	-	D5412	Sigma
83	D-Ribose 5-phosphate	230.019	6.75	0.996	229.1	97	31	10	-	83875	Sigma
84	Gamma-Glutamylcysteine	250.062	0.62	0.997	249	154.82	32	13	-	G0903	Sigma
85	Inosine	268.081	2.82	0.996	267.05	135.05	32	23	-	I4125	Sigma
86	Guanosine	283.092	4.36	0.994	282.15	150.1	25	19	-	G6752	Sigma
87	Sucrose	342.116	5.94	0.963	341.1	179.1	31	12	-	S9378	Sigma
88	cGMP	345.047	5.79	0.997	344.05	150.1	30	24	-	G7504	Sigma
89	IMP	348.047	6.75	0.997	347.1	79	25	22	-	57510	Sigma
90	Chenodeoxycholic Acid	392.293	0.49	0.97	391.3	391.3	27	10	-	C9377	Sigma
91	Cholic Acid	408.288	0.59	0.995	407.3	343.25	30	32	-	C1129	Sigma
92	Glycocholic Acid	465.309	2.43	0.997	464.35	74.1	25	38	-	G2878	Sigma
93	Taurochenodeoxycholic Acid	499.297	1.28	0.99	498.1	80	31	66	-	T6260	Sigma
94	Taurocholic Acid	515.292	3.23	0.983	514.3	124	34	51	-	T4009	Sigma
95	UDP-Glucose	566.055	7.68	0.981	565.05	97	35	41	-	94335	Sigma
96	Acetylcarnitine	203.116	3.21	0.996	204.1	85.05	30	15	+	A6706	Sigma
97	Propionylcarnitine	217.131	2.28	0.995	218.1	85.05	30	20	+	17-0300	Larodam
98	Isobutyrylcarnitine	231.147	1.74	0.996	232.1	85	30	21	+	17-0450	Larodam
99	Isovalerylcarnitine	245.163	1.41	0.995	246.1	85	30	20	+	17-0500	Larodam
100	Hexanoylcarnitine	259.178	1.09	0.995	260.1	85	30	21	+	17-0600	Larodam
101	Octanoylcarnitine	287.21	0.81	0.995	288.1	85	30	21	+	17-0800	Larodam
102	Decanoylcarnitine	315.241	0.69	0.995	316.2	85	30	22	+	17-1000	Larodam
	Internal standards
103	L-Glutamic acid (13C5)	152.09	6.14	-	153.1	135.1	30	8	+	CLM-1800	Cambridge Isotope Laboratories
104	L-Alanine (d7)	96.14	5.47	-	97.15	48.2	15	8	+	DLM-251	Cambridge Isotope Laboratories
105	L-Serine (2,3,3-d3)	108.09	6	-	109.1	63.1	30	9	+	DLM-582	Cambridge Isotope Laboratories
106	L-Arginine (U-13C6)	216.62	6.81	-	181.2	121.1	32	9	+	CLM-2265	Cambridge Isotope Laboratories
107	L-Lysine (U-13C6)	225.079	6.97	-	153.3	136.2	24	8	+	CLM-2247	Cambridge Isotope Laboratories
108	L-Proline (U-13C5; 15N)	121.088	4.73	-	122.2	46.1	26	23	+	CNLM-436	Cambridge Isotope Laboratories
109	L-Phenylalanine (U-13C9; 15N)	175.106	3.8	-	176.2	114.2	26	16	+	CNLM-575	Cambridge Isotope Laboratories
110	L-Methionine (U-13C5; 15N)	155.064	4.41	-	156.2	77.1	26	19	+	CNLM-759	Cambridge Isotope Laboratories
111	L-Isoleucine (D10;15N)	142.154	4.06	-	143.3	49.2	26	15	+	DNLM-7325	Cambridge Isotope Laboratories
112	Guanosine (U-15N5)	288.077	4.12	-	287.2	155	25	15	-	NLM-3798	Cambridge Isotope Laboratories
113	Guanosine (U-15N5)	288.077	4.12		289.2	157	27	17	+	NLM-3798	Cambridge Isotope Laboratories
114	Pantothenic acid (13C3; 15N)	251.097	1.08	-	222.2	92.05	26	15	-	CNLM-7694	Cambridge Isotope Laboratories
115	Pantothenic acid (13C3; 15N)	251.097	1.08		224.3	188.2	26	12	+	CNLM-7694	Cambridge Isotope Laboratories
116	Cytosine (2,4-13C2, 15N3)	116.049	2.01	-	117.05	72.1	27	15	+	492108	Sigma

## Sheet: Materials
	Vendor	Item	Catalogue No.
Column	Waters	ACQUITY UPLC BEH Amide 1.7um 2.1mm*100mm	186004801
NIST SRM	Sigma	METABOLITES IN HUMAN PLASMA	NIST1950
